# Supplementary material for: An unclear partnership: key questions about physician and advanced practice provider collaboration in primary care
Source: Health Aff Sch. 2025 Jan 17;3(2):qxaf006. doi: 10.1093/haschl/qxaf006 (PMC11842302; doi:10.1093/haschl/qxaf006)
Supplement: qxaf006_Supplementary_Data [file qxaf006_supplementary_data.zip]

Archive with 7 entries (7 files):
- coi_disclosure_HA_BruceLandon 10-2024.docx
- coi_disclosure_HA_DavidBates.docx
- coi_disclosure_HA_EstelleMartin.docx
- coi_disclosure_HA_HannahNeprash.docx
- coi_disclosure_HA_LisaRotenstein.docx
- coi_disclosure_HA_SEdgmanLevitan (002).docx
- coi_disclosure_JoanneSpetz.docx
